# Supplementary material for: Impact of Experimental Bias on Compositional Analysis of Microbiome Data
Source: Genes (Basel). 2023 Sep 8;14(9):1777. doi: 10.3390/genes14091777 (PMC10530728; doi:10.3390/genes14091777)
Supplement: Supplementary file 1 [file genes-14-01777-s001.zip]

Archive with 1 entries (1 files):
- genes-2570145-supplementary.pdf
